# Supplementary material for: Possible molecular exploration of herbal pair Haizao-Kunbu in the treatment of Graves’ disease by network pharmacology, molecular docking, and molecular dynamic analysis
Source: Front Endocrinol (Lausanne). 2023 Oct 4;14:1236549. doi: 10.3389/fendo.2023.1236549 (PMC10583570; doi:10.3389/fendo.2023.1236549)
Supplement: Supplementary file 1 [file DataSheet_1.zip]

Archive with 3 entries (3 files):
- Supplementary Tables/Table 1.XLSX
- Supplementary Tables/Table 2.XLSX
- Supplementary Tables/Table 3.XLSX
