# Supplementary material for: Possible molecular exploration of herbal pair Haizao-Kunbu in the treatment of Graves’ disease by network pharmacology, molecular docking, and molecular dynamic analysis
Source: Front Endocrinol (Lausanne). 2023 Oct 4;14:1236549. doi: 10.3389/fendo.2023.1236549 (PMC10583570; doi:10.3389/fendo.2023.1236549)
Supplement: Supplementary file 1 [file DataSheet_1.zip › Supplementary Tables/Table 1.XLSX]

## Sheet: Sheet1
disease targets
LRP2
LRSAM1
MFN2
AD7CNTP
ADAM17
POGLUT1
PON1
IRF5
IRGM
IRS1
ITPR3
CELIAC6
HLA-DPB1
HLA-DQA1
HLA-DQB1
AITD2
AITD4
APC
EIF4G1
HARS1
MME
MPV17
KCNE3
IL6
INAVA
IRF1
ECE1
LMNA
LMOD1
EGFR
NBLST6
NCF1
NCF2
MTHFR
MUC1
MYMY1
RET
IBD23
IBD3
IBD5
IBD7
IBD9
ICAM1
IFIH1
IL10
HFE
GNB4
GYG1
ABCG8
AD10
CAV3
CD36
CELIAC10
CELIAC11
CELIAC12
CELIAC2
PARK16
PARK21
CELIAC8
CELIAC9
CHCHD2
CHDS2
CHDS5
CHDS8
CHDS9
HNRPA2B1
RHD
RMD1
GBE1
ABCA1
ABCA4
ABCB1
ABCB4
AD11
AD12
AD13
AD14
AD15
AD17
AD7
ADH1C
AGL
AIRE
AIS2
AIS3
AIS4
AITD1
ARPC1B
ATG16L1
ATP1A1
ATP2C1
BCKDHB
BMPR2
BPIFA1
CACNA1S
CADM3
CELIAC7
CMT2H
COPA
COPD
CRB2
CTLA4
CX3CR1
DBT
DHTKD1
DHX16
DICER1
DIO2
DJ1
DNAJB11
DNAJC6
DZIP1L
ECM1
EGR2
ELOVL4
ENPP1
FARSB
FCGR3B
FCYT
FGF8
FIG4
FLNB
FOCAD
FOXD3
GARS1
GATA4
GBA
GBD2
GBD3
GC
GDAP1
GDNF
GIGYF2
GLE1
HDL3
HEXB
HOXD10
HSCR5
HSCR6
HSCR9
HSD17B13
HSPB1
HTRA2
HTT
IBD11
IBD12
IBD15
IBD16
IBD18
IBD20
IL13
IL23R
IL37
IL4
JPH1
KIF1B
LPA
MPZ
MYMY3
NDRG1
NEFL
NOS3
NOTCH1
NOTCH2NLC
PAOD1
PARK10
PARK3
PDB4
PDCD1
PDE11A
PDE8B
PGAM2
PHOX2B
PHYH
PINK1
PKD2
PLAU
PLEKHG5
PMP2
PON2
PPM1K
PRKAG2
PRKN
PROM1
PSAP
PSEN2
PTPN22
PTPRC
RAB7
REN
RHCE
SAG
SAR1B
SEC61A1
SEC63
SFRP4
SFTPA1
SFTPA2
SH3TC2
SLC17A5
SLC25A16
SLC26A4
SLURP1
SNCA
SP110
SQSTM1
SURF1
TBG
TBP
TG
TLR5
TMOD
TNFRSF11B
TNNI3K
TRIM2
UCHL1
VAMAS6
VCP
VDR
WFS1
XRCC6
YARS1
ZAP70
ZFAT1
ZNF687
ZNF406
YARS
WPWS
VAMAS5
VAMAS4
VAMAS3
URK
URBWD
TIL3
TAN1
TAL
TACE
SRK
SPA2
SLEB2
SIASD
SFTP1
SEC61
SCDR9
SCA17
SAP1
RTD
RP47
RHNA
PUM
PROML1
PPNAD3
PPH1
PP2CM
PON
PKHD1
PGY3
PGY1
PGAMM
PDNP1
PDE11A1
PCLD2
PARK7
PARK6
PARK5
PARK22
PARK2
PAHX
P62
OPG
OMI
NISBD2
NIID
NBPHOX
NACP
MYMY
MTDPS6
MEN2A
MDM
LRG47
LQT9
LMN1
KROX20
KIAA1985
KIAA1797
KIAA1630
KIAA1441
KIAA0720
KIAA0642
KIAA0517
KIAA0274
KIAA0214
JP1
IL1F7
IGSF4B
IFNB2
IFI41
IDDM12
IBMPFD2
IBMPFD1
IBD17
IBD14
HSP27
HSCR3
HOX4D
HMSNL
HLN2
HLA-H
HEDJ
HDFNRH
HD
HARS
GSD4
GSD15
GS
GPR13
GLE1L
GDE
GBD4
GARS
FSGS9
FRPHE
FARSLB
EIF4G
E1B
DZIP2
DJC6
DDX16
D10S105E
CSIF
CMTD1F
CMT4K
CMT4A
CMT2E
CMT2DD
CMT2B
CMT2A
CMT1J
CMT1G
CMT1B
CMRD
CLP46
CHDS7
CGD1
CELIAC1
CD10
CCDD
C1orf106
BCPM
BCATE2
ASD2
ARC41
APG16L
AITD3
AIS5
AIS1
AILJK
ADMD
ADH3
AD4
ABCR
ABC1
AAOPD
VSD1
VMCKD
VAMAS2
V28
USH3B
TSLL1
TDH3
STSL1
STM2
STGD2
STGD1
SPG79
SMAD1
SLEB10
SLEB1
SLD
SCOLIV
SARA2
SAC3
RP96
RILDBC1
RIFLE
QPD
PYL
PTMP
PSN
PSAPD
POVD1
PMX2B
PKD5
PDJ
PDE11A2
PDB6
PDB3
PARK18
PARK13
PARK11
PARK1
OCIF
NPPS
NISBD1
MPDT
MNMN
MDR3
MDR1
MC4DN1
LCCS
KTELC1
KIAA0473
IT15
IMD71
ILD1
IFI75
IFI1
IBD29
IBD10
HSCR1
HPALP1
HOMGSMR2
HHD
HFE1
HDL4
GVHDS
GSD10
GDA
FPC
FLDP
FIL1Z
ETM6
ESA
EMD2
DSMA4
DJ9
DBP2
COLEC5
CMTDID
CMTDIC
CMT4D
CMT2Y
CMT2R
CMT2K
CMT2F
CMT2EE
CMT2A2A
CMT2A1
CMT1F
CMH6
CHN1
CELIAC3
CALLA
BSF2
BDPLT10
ARPKD
APBD
AOS5
ADTKD5
ADTKD4
ADTKD2
ADSD
ADMIO2
AC133
AAKAD
STGD4
VODI
TYRRS
TGD
TACHD
STGD3
RUMI
RP41
RMD2
PRSS25
PRP8
PKD4
PDE11A3
PDB5
PARK4
PARK24
PARK19
OPDM3
NEP
NECL1
NDGOA
NBLST2
NBLST1
MVCD7
MVCD5
MSUDMV
MELIOS
M6S1
LOMARS
LCCS1
IMD48
ILD2
IL1H4
ICP3
IBD19
IBD13
HSF
HMSN6A
HMN2B
FTDALS6
FTDALS3
FPLD2
FFM
DSS
CMTRIC
CMTRIA
CMTDIG
CMT2W
CMT2Q
CMT2P
CMT2D
CMD1V
BTPS2
BDPLT5
AOVD1
ANDD
ALS11
ALPS5
ABBP2
YVS
YTS
TOF
TFQTL2
SYNCAM3
SPG79A
RP19
PPNAD2
PKD6
PCA1
NMOAS
NADGP
MGCA8
ISQMR
IL1RP1
HMN5A
HGF
HDLCQTL13
DESMD
CORD12
CMT2T
CMT2A2B
CMD1A
CLCs
CHN2
CCHS
CAAHD
C3orf9
YRS
SMAJI
SCA43
SCA34
IBD31
HGPS
DMRV
DDD4
CORD3
CMT2FF
CD133
BTOP
ARHR2
MCDR2
LGMDR21
IMNEPD2
COLED
ARMD2
TSHR
FCRL3
B3GNT2
RNASET2
ARID5B
TNF
HLA-A
IL2RA
HLA-B
HCP5
C1QTNF6
RAC2
BACH2
TAP2
SLC12A3
CEP128
SLAMF6
FCRL1
VAV3
ABO
RBM45
HLA-J
HLA-DRB9
SLC5A5
SNHG32
IFNG
HLA-DRB1
ZNRD1ASP
PHLDB2
CLCNKB
RGS9
LINC01193
TCF19
AAMDC
CYP21A2
PRICKLE1
MOG
DDX39B
HT
MMEL1
FGFR1OP
PSORS1C1
NELFE
FOXP3
CD40
GABRA3
CCHCR1
MUC22
KCNJ18
ATP6V1G2-DDX39B
CDSN
HLA-DPA2
IL17A
SLC25A27
TSBP1-AS1
TPO
TSBP1
IL1B
IL1RN
LPP
DCHS2
HCG22
BHLHB9P1
MMP20
MIR3681HG
SLA
IGF1
HLA-DQA2
IL12B
ISG20
CXCL10
IL1A
HLA-DRB3
TRBV20OR9-2
IL21
TGFB1
BCL2
IGF1R
CD34
SCGB3A2
FASLG
IL16
FAS
HLA-DOA
IL2
HLA-C
LTA
VEGFA
INS
TP53
TAP1
GPR174
IL22
PPARG
CD28
CXCL8
CD19
GAD1
CD274
IL3
CXCR3
TLR7
GAD2
IL23A
CD40LG
IL18
TNFRSF1B
SH2D1A
ICOS
MTNR1A
CYP27B1
NFKB1
HSPA4
ESR2
CCL5
CXCL9
ESR1
ADRB2
DNMT1
KCNJ2
CXCR5
HLA-G
MT1IP
MT1G
HIF1A
HSPA1A
SELL
IFNA1
STAT3
IFNA13
CCN1
KIR3DL1
SELE
SPP1
IL5
HSPA2
HSPA1B
TLR4
NAMPT
DBP
ALG1
MT1X
MT1L
MT1M
MT1JP
EDNRA
MT1H
MT1F
MT1E
MT1B
MT1A
MIR346
HAVCR2
PARP1
ITM2A
CD86
CXCR6
CD226
TNFSF13B
CD14
PDLIM7
IL17F
CASP8
ECD
SOCS3
CCR6
IL21R
TNFRSF25
CXCR4
PAX8
MAGI3
MBL2
TRH
ACTB
SIRT1
MIR155
IFNA2
MIR146A
LGR6
UACA
S100A1
BANK1
BLK
S100A9
S100A12
UGT1A1
DLL4
PLA2G1B
PLA2G2A
UBASH3A
SHC3
DUOX1
TLR9
POLB
ACKR3
SIAE
PROK2
POMC
IGAN1
RPL17
PPP5C
BAX
ATXN2
PTPN12
BAK1
BID
RNH1
SCD
CCL3L1
PTH
CCL4
AICDA
PTGDS
TAS2R38
CCL20
PSMB9
PSMB8
PPT1
SLC30A10
ZFAT
CCDC88A
S100B
WDR11
ANGPTL8
SEL1L
BTNL2
AZGP1
PSMA6
CXCL11
PTCH1
LST1
FCRL5
FCRL4
TEKT1
PLA2G6
IL1RL1
CASP9
PROK1
CASR
CAT
FCRLA
TSLP
FZD4
CAMP
SUV39H2
TFPI2
POF1B
CCDC6
PDCD1LG2
FGF23
PRR3
CALR
UNC93B1
CDR3
TLR10
DEGS1
USO1
SFXN1
CD80
TNFRSF8
CCL4L2
CLOCK
TRAF4
CD68
SETD1A
BMS1
SPATA2
JAKMIP2
ADIPOQ
NRXN3
CBLB
MBTPS1
IL18RAP
IL18R1
LACRT
CLDN1
FCGR2C
LPAR2
CD83
SLIT2
PPIG
MAGI2
FCRL2
ST6GAL1
SSTR4
STAT4
STAT6
BRS3
TBXT
TAC1
SERPINA7
TEAD1
TGM2
TSPO
THRB
SSTR2
SST
ST3GAL1
PMEL
UGT2B17
SLC22A4
SIGLEC1
SNX2
SP1
TRIM21
SSB
TIMP1
TIMP2
TYRP1
UBE2L3
UCP1
UGDH
KDM6A
VCAM1
BEST1
WARS1
XRCC1
XRCC2
CCR2
TTR
NKX2-1
TLR1
TLR2
TNFAIP3
TNNI3
C2
TRAF6
C4A
C4B
INS-IGF2
BTG2
PIK3CG
DIO1
F9
FBN2
FCER2
FCGR2A
FCGR2B
FCGR3A
GPRC6A
FKBP1A
IKZF3
FKBP4
F8
F3
ETS1
DMD
DNASE1
DNMT3B
DNTT
DPYSL2
SLC26A3
ATN1
EDN1
ELANE
EMD
AKT1
ABCF1
FOXE1
TAB2
CST3
QPCT
PRDX5
NCR3
MRGPRX1
SS18L1
GATA3
AGO1
GCY
GDF1
FNDC5
FUT2
GAST
TBC1D9
FLNA
FLT1
ICOSLG
FMR1
SEC14L2
LPAR3
IL17RA
IL27
MTOR
ABL1
GEM
DIAPH2
SH2B3
NXF1
CERNA3
LOC105379528
CXCL13
SLCO1B1
SH2B2
CETN1
PPP1R13L
SDS
KLK11
PTPN21
WARS2
TLR6
CDKN2A
MIR762
LINC01672
RPL17-C18orf32
MIR4443
EBI3
ATP6AP2
TSHZ1
CDKN1B
LOC102723407
LOC102724971
EFS
CD160
PSIP1
CHRM3
ADRA1A
ADRA2B
ADRB1
CYBB
CYP1A1
PRSS3P2
CYP19A1
DCT
HFM1
OXER1
SLC30A8
OR2AG1
DOCK11
CREBBP
H3P42
MRGPRX3
MRGPRX4
CYP2R1
CLTA
CCR5
EARS2
JSRP1
SLCO6A1
GPR151
CLDN7
NUDT10
LAD1
MIR223
MIR23A
MIR301A
MECP2
MEN1
MFAP1
MIF
MMP2
MMP9
VN1R17P
GPR166P
MIR221
MIR210
MIR144
LAIR1
LOC390714
LGALS9
LHCGR
LTB
MIRLET7B
MIRLET7E
MIR106A
LYZ
MIR125A
MIR142
MTNR1B
MYC
NCAM1
SDF4
HSPA14
PCYT1A
TLR8
TNFRSF12A
GHRL
PDZK1
STK26
PIK3CA
PIK3CB
PCNA
GRD2
SOST
NDN
NDUFB2
WG
NF2
NFKB2
NOTCH4
OGG1
DUOX2
NOX3
SERPINE1
PIK3CD
IYD
GJA1
GSTM1
GTF2H4
GYPA
GYPB
GYPE
TBX21
ANXA3
HDAC2
HDLBP
CFH
ACACA
DROSHA
FLVCR1
GRB2
AGO2
IL36A
GLO1
GLUL
GNAO1
GNAS
GNL1
IGHV3OR16-7
IGHV3-69-1
GPR42
HLA-DQB2
HLA-DRB4
IRF7
ABCC6
ITGAE
ITGAM
ITGB1
ITGB2
GSTK1
KIR3DL2
KLRC1
SUMO4
INSR
INSL3
AQP4
APEX1
HSPA5
HSPD1
IARS1
ICA1
ID1
APRT
KLK3
IL4R
IL12A
IL15
CCL4L1
CYP1A2
CYP2A6
CYP2B6
CYP2C19
CYP2C9
CYP2D6
CYP2E1
CYP3A4
MPO
DBH
PKD1
APOE
GAA
PSEN1
GBA1
VWF
NOD2
GRD1
MAPT
PRNP
NF1
ATP7B
GLA
IGHMBP2
ACE
CRP
LOC106627981
PTEN
PMP22
GRDX
POLG
ALB
HEXA
CEP290
NAGLU
NPC2
SERPINA1
SOD1
COL1A1
PYGM
CLN3
APOA1
FBN1
F2
CCL2
MIR21
GFAP
CACNA1A
CFTR
ERBB2
JAG1
HNF1B
OBSCN
PHKA2
ACTA2
APOB
TPP1
SCN5A
TTN
KRAS
LDLR
ATR
F5
CTNNB1
BRAF
CTSD
C9orf72
ENG
FUS
JAK2
TNFRSF1A
RNF213
DCTN1
COL4A4
SERPINA3
COL1A2
TNFRSF11A
MED25
NLRP3
NAGA
MT-ATP6
NKX2-5
MAPK1
EPAS1
FGFR3
DNAJB2
BRCA2
CLCN1
NR4A2
RAB7A
HMOX1
CC2D2A
SCARB2
SMAD4
IDH1
TGFBR2
IDUA
BRCA1
KIT
STAT1
LEP
TBX5
MIR126
KIF1A
MMP3
ATRX
ZEB2
CP
MYO5B
WDR19
SMAD3
SLC11A1
AGT
NOS2
COMT
ELN
LPL
AGTR1
HNRNPA1
FN1
NPHP1
SLC19A3
MYH6
PTGS2
VPS13C
HRAS
PRKAR1A
ALMS1
OFD1
GPT
GYS1
MAP2K1
SERPINC1
AIFM1
EPO
KCNQ1
CALCA
MFSD8
SCN1A
CHCHD10
SCN9A
B2M
BUB1
PTPN11
PEX1
COL4A3
TBK1
PRTN3
TGFBR1
MT-ND2
TYR
SDHA
SBF1
IFNGR1
HNRNPA2B1
TGFB2
IL10RB
NPPB
SCN4A
NGF
CSF3
KRT5
RIPK1
G6PD
AHI1
SLC6A3
SLC2A1
SPTAN1
NR3C1
CAV1
GSTP1
THBD
CETP
TTC21B
MYH9
USH2A
SDHB
NOTCH3
EGF
SOX9
GPHN
SHOC2
ADA
RAD51
CD79A
ERBB3
BGLAP
COL3A1
SMAD2
ENSG00000251489
MT-CO1
HBA2
HP
IL1R1
CARD11
SOD2
WNK1
BMP6
PHKG2
GUCY1A1
SCN2A
ABCB11
NEK1
LTBP3
NLRP1
CASP3
FAM13A
SELP
CNTNAP2
SLC2A2
SOS1
RETN
PPARGC1A
ACHE
IFT172
GSN
TNFSF11
SYK
RUNX1
PCSK9
ADAMTS13
ABCG5
HBA1
ACP5
TTN-AS1
CXCL12
KCNJ10
EIF2AK3
PLG
L1CAM
ITGAL
SHH
BSND
IL6R
CCL3
KDR
PLOD1
TF
PDGFRB
TLR3
IL2RB
NPPA
FGF2
FBLN5
DYRK1A
GSTT1
MSH2
ITGB3
EYS
AGER
CFI
MSH6
MYH11
SHBG
PLAT
SLC6A4
IGF2
PPARA
CHEK2
TBC1D24
TNNT2
LIPC
CSF2
NFKBIA
GUSB
ERBB4
HSPG2
SP140
COL5A1
CLCN7
PMS2
CD8A
CCR1
JUN
LOX
DES
GSK3B
MTR
F11
SLC22A5
NEB
HNF4A
ADA2
RPS27A
NRXN1
PDGFB
DRD4
PDE6B
IL7
CDK5
HPRT1
SRC
MIR27A
TET2
BBS9
EP300
ATP1A2
MDH2
TYK2
LBR
CEP43
PRKACA
GATA6
TGFB3
DIAPH1
HNF1A
KCNQ2
SYP
GGT1
TMEM106B
PLA2G7
RYR2
HMGB1
CCN2
NOS1
SLC25A46
FGA
MKKS
RELN
SIGMAR1
PACS1
CIITA
CDC42
TNFSF15
DNMT3A
MYO7A
CHD2
BAG3
FLT3
APOH
RAF1
MYD88
SLC16A2
RUNX2
SLC12A1
DDC
TOR1A
PRL
BMP4
TFRC
UNC5C
FOS
PIK3R1
KCNV2
KCNJ1
LRBA
IFNB1
ITGA4
NFE2L2
PECAM1
ALK
GH1
ATP1A3
CDKN1A
RB1
HADHA
NR3C2
MICA
KITLG
FLNC
IGFBP1
GATAD1
F13A1
GSR
TFG
ALDH2
MIR22
MAPK14
PODXL
NEU1
CSF1
MET
BTD
WAS
IGFBP3
SLC6A2
HSP90AA1
LTF
CTCF
NPY
SERPINF1
PDGFRA
KNG1
SPTLC2
CHGA
MYLK
STX1A
KCNH2
GCH1
EXOSC3
COL6A1
IGHE
POFUT1
CNGA3
SLC12A4
DYSF
PRKG1
PEX5
GLI3
MTRR
MTTP
RAC1
SLC40A1
CYCS
EIF2AK2
OXTR
IL33
AP4B1-AS1
CPS1
AQP2
ALS2
BRF1
TP63
MDM2
COL11A2
FLCN
CD46
CEACAM3
REEP1
LEPR
SOX2
XK
FKBP10
CLCNKA
CDK8
ACTC1
IKZF1
CCR3
IMPDH1
MAPK8
SCN1B
EIF2B4
MIR200A
CD44
SLC5A7
SATB2
TNFSF4
UBA1
DLD
IGF2R
USP8
SOCS1
RP2
SEMA3C
ACADM
CBL
MIR499A
PKP2
PON3
RANBP2
TXNRD2
AGXT
COQ2
EDAR
PEX19
NEK9
ANGPT2
SLC26A1
MAPK3
LGALS3
ALDH7A1
SLPI
FOXP1
UBE3A
ETV6
XDH
MKI67
GPX1
FANCD2
CYP11B2
IDE
TNXB
DPP4
RHOA
VIM
COQ8B
TRAF3IP1
WDR35
TEK
IL9
HAVCR1
DYM
PEX3
GCG
PKP4
PRKCD
SLC2A10
HCN4
FANCI
EZH2
SMARCAL1
CXCR1
VCAN
EIF2B1
MRE11
EPCAM
RARB
ALG5
GLI2
TIA1
TTC7A
THRA
DMPK
TCF7L2
BCL2L1
MIB1
PGR
AGA
HSPA8
CXCR2
DCN
H19
CDK4
MAP3K7
COLGALT1
RAB3GAP1
TXN
TSPAN12
BIN1
BBS7
GOSR2
CCL17
NDUFAF2
IL6ST
MIR423
IRF8
AKT2
ANK2
PDHA1
SMARCB1
GNB1
CD163
ADD1
MYO5A
TFR2
CHRNG
YAP1
RAB39B
CA2
IL1RAPL2
KCNA1
RNU4ATAC
NOD1
CD55
RNF213-AS1
CDKN3
TMEM237
PTPN2
MTFMT
TBX20
HSD3B7
IRAK1
GDF15
IFNAR2
CCK
GFER
TGIF1
FASTKD2
DGUOK
SETD2
CEACAM5
COG2
GAL
GZMB
DDIT3
CD69
MBD5
FOXP2
SLC25A13
GNRH1
FGF20
ALPP
HLA-DPA1
POLG2
PGK1
SOD3
SRD5A3
KRIT1
CDK6
MERTK
SLC1A3
PGF
FOXC1
MYCN
KALRN
SPARC
NPC1L1
TBCK
TNFRSF4
PLCG2
CASQ1
PEX14
CCR4
PTHLH
PNP
IDO1
EPHX1
REST
CXCL1
SEMA3A
SCARB1
CYP7A1
CAMK2B
EPHA4
PDE5A
STUB1
ANXA5
SPRED1
GUCY2C
PCNT
STX1B
COL5A2
KCND3
UCP2
DOCK6
AHCY
ITK
MIR130A
FGF10
TRIM32
NR5A1
BMP7
CD59
TMEM43
ITGA2
RORC
NR0B1
VEGFC
KEAP1
PRDX1
VKORC1
KCNQ3
GNAQ
SERPINF2
PF4
PAX3
TWIST1
CCM2
TNFRSF13C
PAX5
NOX4
TK2
OPN1LW
SKIC2
LTBP2
CYP3A5
ADM
KMT2B
IL11
ACVR1
KRT19
ADH1B
GFRA1
AGK
KCNJ13
SEPSECS
SAMHD1
ABCG2
PRKD1
FAM136A
COL6A3
CLDN16
ATP5PO
NDUFS1
DNAJC30
TGFA
FOXO1
RPS6KA3
FLI1
PREPL
ABHD12
CERKL
HADHB
WNT5A
HERC2
BLTP1
SGCB
NFKBIL1
TPM1
YWHAQ
XPNPEP3
PPP1CB
HDAC1
CASQ2
ACTG2
MAGT1
KLRK1
SEMA3D
CD38
CYP4V2
ABCA12
TIMM8A
PPBP
MED23
SPR
PABPN1
NLRC4
LRPPRC
CACNA1D
ERCC3
LIFR
EFEMP1
MAPK10
PTX3
FSHR
HLA-E
CSNK2A1
SHC1
GDF2
BMPR1A
RBPJ
LOC111674472
MYO1E
PLAUR
NUP205
ATL3
WIPF1
LOC111674475
MC2R
PROP1
MSX1
TCN2
ATF6
AQP1
DNAH8
SIGLEC5
P4HB
SLC2A9
B3GAT3
HNMT
CLEC16A
IFNAR1
HSD17B4
TRB
TFAP2A
SUOX
UGT1A6
BBS12
PRKCA
PRSS1
ATG5
MX1
GNA11
NDUFAF3
GALNT3
AKT3
MSMB
BBS5
DCC
RARA
CLTC
SLAMF1
FTO
ACAD9
CS
MYOD1
HLA-DMA
DEFB4A
TP73
PRDM16
NR1H2
ZNF423
LAMA3
RIF1
DYNC2LI1
SIX3
CCDC115
UBC
GNAI2
MANBA
TNFSF10
TNFRSF10A
HDAC4
DBNL
RAD50
IL36RN
HMGA2
SRCAP
COL25A1
CAPN1
HDAC9
SDC1
PROC
BMPR1B
JAZF1
SLC3A1
FOXO3
ITGB4
ALDH5A1
PNPT1
CD1A
AP3B1
ETFA
FGF1
SERPINA6
SPINK5
SIL1
TNPO3
MC1R
GLRB
ANGPT1
GLS
NEUROD1
GFPT1
HOXD13
DOK7
FUNDC2
CRPPA
BARD1
MIR100
MLN
DIO3
AHR
OPRM1
ABCB7
PHF6
PLA2G4A
SOX3
PHKG1
DISC1
UGT1A8
RAB8A
CGA
HSD11B1
SAMD9
PADI4
ANXA1
KCNA2
MAP2
LCT
FOLH1
DCHS1
ODC1
CAPN10
HYLS1
SF3B1
PTK2
ACP1
CHEK1
ANTXR2
ETFDH
THY1
MIR139
TRAF1
ADCYAP1
BPI
MIR183
TJP1
OPHN1
QDPR
AURKA
TRPM6
CDK1
CCDC40
PDSS2
DNAH11
ABCG1
GRIA2
NQO2
CSNK2B
TMPRSS6
ITGAX
CEP41
TRPS1
BRAT1
CORIN
BRD4
HSD11B2
PHACTR1
YY1AP1
CASP2
EXOSC8
MCL1
MIR96
STIM1
DSPP
DUX4
SLC34A2
ADCY10
AKR1D1
CCL26
PDGFA
[truncated: 11 more rows]
