# Supplementary material for: Possible molecular exploration of herbal pair Haizao-Kunbu in the treatment of Graves’ disease by network pharmacology, molecular docking, and molecular dynamic analysis
Source: Front Endocrinol (Lausanne). 2023 Oct 4;14:1236549. doi: 10.3389/fendo.2023.1236549 (PMC10583570; doi:10.3389/fendo.2023.1236549)
Supplement: Supplementary file 1 [file DataSheet_1.zip › Supplementary Tables/Table 2.XLSX]

## Sheet: core targets
AverageShortestPathLength	Betweenness	BetweennessCentrality	Closeness	ClosenessCentrality	ClusteringCoefficient	Degree	Eccentricity	Eigenvector	Information	IsSingleNode	LAC	name	NeighborhoodConnectivity	Network	NumberOfDirectedEdges	NumberOfUndirectedEdges	PartnerOfMultiEdgedNodePairs	Radiality	selected	SelfLoops	shared name	Stress	Subgragh	TopologicalCoefficient
1.83117	2982.39	0.126576	0.0848861	0.546099	0.189716	48	5	0.281854	4.98358	FALSE	8.91667	SRC	16.4375	29.4632	0	48	0	0.982684	FALSE	0	SRC	17828	5451955	0.121759
1.95455	3199.43	0.135788	0.0840595	0.511628	0.155556	45	4	0.219537	4.95114	FALSE	6.84444	TP53	13.9111	26.8765	0	45	0	0.980114	FALSE	0	TP53	18268	3.30962e+06	0.117326
1.86364	2363.49	0.10031	0.084667	0.536585	0.166086	42	5	0.234874	4.91468	FALSE	6.80952	MAPK1	15.5952	21.146	0	42	0	0.982008	FALSE	0	MAPK1	13558	3785705	0.114671
2.03247	969.28	0.0411374	0.0835456	0.492013	0.223724	37	5	0.232448	4.84273	FALSE	8.05405	PIK3R1	16.6486	20.6838	0	37	0	0.97849	FALSE	0	PIK3R1	7138	3.70826e+06	0.142296
1.98701	1469.41	0.0623634	0.0838446	0.503268	0.166667	36	5	0.20282	4.82631	FALSE	5.83333	AKT1	15.6111	14.9334	0	36	0	0.979437	FALSE	0	AKT1	9378	2.82325e+06	0.127505
2.03896	1038.12	0.0440592	0.0835031	0.490446	0.272487	28	5	0.191424	4.66064	FALSE	7.35714	STAT1	20.2857	13.7185	0	28	0	0.978355	FALSE	0	STAT1	7712	2.51466e+06	0.163594
2.07792	930.771	0.0395031	0.0832487	0.48125	0.210826	27	5	0.162856	4.63436	FALSE	5.48148	MAPK14	17.8519	11.4252	0	27	0	0.977543	FALSE	0	MAPK14	6952	1.82028e+06	0.147536
2.16883	456.86	0.0193897	0.0826613	0.461078	0.31339	27	5	0.184631	4.63436	FALSE	8.14815	PTPN11	18.5185	15.4294	0	27	0	0.975649	FALSE	0	PTPN11	3714	2340010	0.174703
2.21429	855.291	0.0362996	0.0823707	0.451613	0.239316	27	5	0.13526	4.63436	FALSE	6.22222	ITGB1	14.037	14.5835	0	27	0	0.974702	FALSE	0	ITGB1	5104	1.25689e+06	0.137618
2.07792	1169.46	0.0496333	0.0832487	0.48125	0.247863	27	4	0.176243	4.63436	FALSE	6.44444	ESR1	18.963	11.9177	0	27	0	0.977543	FALSE	0	ESR1	7444	2131698	0.162835
2.20779	638.714	0.0271078	0.0824121	0.452941	0.27	25	5	0.163406	4.5768	FALSE	6.48	JAK2	17.72	10.7609	0	25	0	0.974838	FALSE	0	JAK2	4252	1.83259e+06	0.17165
2.05844	570.727	0.0242224	0.0833757	0.485804	0.346667	25	5	0.181701	4.5768	FALSE	8.32	EGFR	20.64	13.0755	0	25	0	0.977949	FALSE	0	EGFR	4398	2266081	0.16512
2.07792	1314.32	0.0557814	0.0832487	0.48125	0.173913	24	4	0.12612	4.54518	FALSE	4	CAV1	15.2917	7.50022	0	24	0	0.977543	FALSE	0	CAV1	7200	1.09183e+06	0.130747
2.12987	954.996	0.0405312	0.082912	0.469512	0.217391	24	5	0.142165	4.54518	FALSE	5	FOS	17.5	9.43921	0	24	0	0.976461	FALSE	0	FOS	6292	1.38707e+06	0.150862
2.20779	916.056	0.0388785	0.0824121	0.452941	0.221014	24	5	0.10641	4.54518	FALSE	5.08333	TNF	14	10.7905	0	24	0	0.974838	FALSE	0	TNF	6016	777936	0.136846
2.2013	816.508	0.0346536	0.0824535	0.454277	0.280632	23	4	0.106452	4.51142	FALSE	6.17391	IL6	14.9565	13.0896	0	23	0	0.974973	FALSE	0	IL6	5182	778925	0.143813
2.17532	767.98	0.032594	0.0826196	0.459701	0.161905	21	4	0.110605	4.43652	FALSE	3.2381	MAPK8	15.0476	6.45121	0	21	0	0.975514	FALSE	0	MAPK8	4242	839620	0.135931
2.13636	325.865	0.0138301	0.0828701	0.468085	0.363158	20	5	0.147281	4.39483	FALSE	6.9	PTK2	21.45	10.0891	0	20	0	0.976326	FALSE	0	PTK2	2868	1.48901e+06	0.180252
2.29221	534.217	0.0226728	0.0818772	0.436261	0.28655	19	6	0.109093	4.34987	FALSE	5.15789	ITGB3	17.6842	9.3176	0	19	0	0.973079	FALSE	0	ITGB3	3964	817240	0.175091
2.24026	342.784	0.0145482	0.0822055	0.446377	0.350877	19	5	0.125055	4.34987	FALSE	6.31579	VEGFA	19.2632	9.02836	0	19	0	0.974161	FALSE	0	VEGFA	2702	1.07398e+06	0.183459
2.23377	359.572	0.0152607	0.0822467	0.447674	0.304762	15	5	0.109422	4.12813	FALSE	4.26667	PRKCD	21.1333	5.27381	0	15	0	0.974297	FALSE	0	PRKCD	2384	821633	0.196262
