# Supplementary material for: Possible molecular exploration of herbal pair Haizao-Kunbu in the treatment of Graves’ disease by network pharmacology, molecular docking, and molecular dynamic analysis
Source: Front Endocrinol (Lausanne). 2023 Oct 4;14:1236549. doi: 10.3389/fendo.2023.1236549 (PMC10583570; doi:10.3389/fendo.2023.1236549)
Supplement: Supplementary file 1 [file DataSheet_1.zip › Supplementary Tables/Table 3.XLSX]

## Sheet: KEGG pathways
Table S3. The detailed information of KEGG pathways.
Term	Pathway	LogP	p value	Log(q-value)	Count	Symbols
hsa05200	Pathways in cancer	-63.4954	3.19617e-64	-60.9488	64	AGTR1|AKT1|ALK|BAX|BCL2|BCL2L1|CAMK2B|CASP3|CASP8|CASP9|CDK4|CDK6|CDKN1A|CDKN2A|EDNRA|EGF|EGFR|ERBB2|ESR1|ESR2|F2|FLT3|FOS|GSK3B|GSTM1|GSTP1|HDAC1|HDAC2|HIF1A|HMOX1|IFNG|IGF1R|IGF2|IL2|IL6|IL6ST|CXCL8|ITGB1|JAK2|MDM2|MET|MMP2|MMP9|MYC|NFE2L2|NFKBIA|NOS2|PIK3R1|PPARG|PRKCA|MAPK1|MAPK8|MAPK10|PTEN|PTGS2|PTK2|RAF1|RARA|RARB|RB1|SHH|STAT1|TP53|VEGFA
hsa04151	PI3K-Akt signaling pathway	-39.0765	8.38417e-40	-37.3751	41	AKT1|BCL2|BCL2L1|CASP9|CDK4|CDK6|CDKN1A|COL1A1|EGF|EGFR|ERBB2|ERBB3|FLT3|GSK3B|IGF1R|IGF2|IL2|IL6|INSR|ITGA4|ITGB1|ITGB3|JAK2|KDR|MCL1|MDM2|MET|MYC|NOS3|PIK3CG|PIK3R1|PRKCA|MAPK1|PTEN|PTK2|RAF1|SPP1|SYK|TLR4|TP53|VEGFA
hsa05417	Lipid and atherosclerosis	-45.0616	8.67791e-46	-42.9922	39	AKT1|BAX|BCL2|BCL2L1|CAMK2B|CASP3|CASP8|CASP9|CD40LG|MAPK14|CYP1A1|FOS|GSK3B|HSPA5|ICAM1|IL1B|IL6|CXCL8|JAK2|MMP3|MMP9|NFE2L2|NFKBIA|NOS3|PIK3R1|PPARG|PRKCA|MAPK1|MAPK8|MAPK10|PTK2|CCL2|SELE|SRC|TLR4|TNF|TP53|VCAM1|NCF1
hsa05167	Kaposi sarcoma-associated herpesvirus infection	-40.27	5.37076e-41	-38.4224	35	AKT1|BAX|CASP3|CASP8|CASP9|CDK4|CDK6|CDKN1A|CCR1|CCR3|MAPK14|FOS|GSK3B|HIF1A|HLA-A|ICAM1|IL6|IL6ST|CXCL8|JAK2|MYC|NFKBIA|PIK3CG|PIK3R1|MAPK1|MAPK8|MAPK10|PTGS2|RAF1|RB1|SRC|STAT1|SYK|TP53|VEGFA
hsa05205	Proteoglycans in cancer	-39.3746	4.22111e-40	-37.6062	35	AKT1|CAMK2B|CASP3|CAV1|CDKN1A|COL1A1|MAPK14|EGFR|ERBB2|ERBB3|ESR1|HIF1A|IGF1R|IGF2|ITGB1|ITGB3|KDR|MDM2|MET|MMP2|MMP9|MYC|PIK3R1|PLAU|PRKCA|MAPK1|PTK2|PTPN11|RAF1|SHH|SRC|TLR4|TNF|TP53|VEGFA
hsa05163	Human cytomegalovirus infection	-36.3299	4.67891e-37	-34.6864	34	AKT1|BAX|CASP3|CASP8|CASP9|CDK4|CDK6|CDKN1A|CDKN2A|CCR1|CCR3|MAPK14|EGFR|GSK3B|HLA-A|IL1B|IL6|CXCL8|ITGB3|MDM2|MYC|NFKBIA|PIK3R1|PRKCA|MAPK1|PTGS2|PTK2|RAF1|RB1|CCL2|SRC|TNF|TP53|VEGFA
hsa04933	AGE-RAGE signaling pathway in diabetic complications	-47.6676	2.14983e-48	-45.4221	33	AGTR1|AKT1|BAX|BCL2|CASP3|CDK4|COL1A1|COL3A1|MAPK14|F3|ICAM1|IL1A|IL1B|IL6|CXCL8|JAK2|MMP2|NOS3|SERPINE1|PIK3R1|PRKCA|PRKCD|MAPK1|MAPK8|MAPK10|CCL2|SELE|STAT1|THBD|TNF|VCAM1|VEGFA|NOX4
hsa05165	Human papillomavirus infection	-27.8252	1.49572e-28	-26.4247	32	AKT1|BAX|CASP3|CASP8|CDK4|CDK6|CDKN1A|COL1A1|EGF|EGFR|GSK3B|HDAC1|HDAC2|HLA-A|IRF1|ITGA4|ITGB1|ITGB3|MDM2|PIK3R1|MAPK1|PSEN1|PTEN|PTGS2|PTK2|RAF1|RB1|SPP1|STAT1|TNF|TP53|VEGFA
hsa05418	Fluid shear stress and atherosclerosis	-40.4684	3.401e-41	-38.5239	32	AKT1|BCL2|CAV1|MAPK14|FOS|GSTM1|GSTP1|HMOX1|ICAM1|IFNG|IL1A|IL1B|ITGB3|KDR|MMP2|MMP9|NFE2L2|NOS3|PIK3R1|PLAT|MAPK8|MAPK10|PTK2|CCL2|SELE|SRC|THBD|TNF|TP53|VCAM1|VEGFA|NCF1
hsa05022	Pathways of neurodegeneration - multiple diseases	-20.6461	2.25907e-21	-19.8071	30	BAX|BCL2|BCL2L1|CAMK2B|CAPN1|CASP3|CASP8|CASP9|CDK5|CHRM3|MAPK14|CSNK2A1|GSK3B|HSPA5|IL1A|IL1B|IL6|MAPT|NOS2|PRKCA|MAPK1|MAPK8|MAPK10|PSEN1|PSEN2|PTGS2|RAF1|TNF|SIGMAR1|NOX4
hsa05169	Epstein-Barr virus infection	-28.7787	1.66457e-29	-27.2735	28	AKT1|BAX|BCL2|CASP3|CASP8|CASP9|CDK4|CDK6|CDKN1A|MAPK14|HDAC1|HDAC2|HLA-A|ICAM1|IL6|CXCL10|ITGAL|MDM2|MYC|NFKBIA|PIK3R1|MAPK8|MAPK10|RB1|STAT1|SYK|TNF|TP53
hsa04010	MAPK signaling pathway	-24.1468	7.13123e-25	-23.1054	28	AKT1|CASP3|MAPK14|EGF|EGFR|ERBB2|ERBB3|FLT3|FOS|HSPB1|IGF1R|IGF2|IL1A|IL1B|INSR|KDR|MAPT|MET|MYC|PLA2G4A|PRKCA|MAPK1|MAPK8|MAPK10|RAF1|TNF|TP53|VEGFA
hsa05208	Chemical carcinogenesis - reactive oxygen species	-27.5395	2.8874e-28	-26.1971	28	ACP1|AHR|AKT1|MAPK14|CYP1A1|CYP1A2|EGF|EGFR|FOS|GSTM1|HIF1A|HMOX1|MET|NFE2L2|NFKBIA|PIK3R1|PRKCD|MAPK1|MAPK8|MAPK10|PTEN|PTK2|PTPN11|RAF1|SRC|VEGFA|NOX4|NCF1
hsa05161	Hepatitis B	-30.0129	9.70844e-31	-28.4663	27	AKT1|BAX|BCL2|CASP3|CASP8|CASP9|CDKN1A|MAPK14|FOS|IL6|CXCL8|JAK2|MMP9|MYC|NFKBIA|PIK3R1|PRKCA|MAPK1|MAPK8|MAPK10|RAF1|RB1|SRC|STAT1|TLR4|TNF|TP53
hsa05152	Tuberculosis	-28.713	1.93641e-29	-27.2456	27	AKT1|BAX|BCL2|CAMK2B|CASP3|CASP8|CASP9|MAPK14|CTSD|IFNG|IL1A|IL1B|IL6|IL10|ITGB2|JAK2|NOS2|MAPK1|MAPK8|MAPK10|RAF1|SRC|STAT1|SYK|TLR4|TNF|VDR
hsa05206	MicroRNAs in cancer	-22.248	5.64904e-23	-21.3143	27	BCL2|CASP3|CDK6|CDKN1A|CDKN2A|EGFR|ERBB2|ERBB3|HDAC1|HDAC2|HMOX1|ITGB3|MCL1|MDM2|MET|MMP9|MYC|ABCB1|PIK3R1|PLAU|PRKCA|MAPK1|PTEN|PTGS2|RAF1|TP53|VEGFA
hsa05010	Alzheimer disease	-18.6676	2.15004e-19	-17.9134	26	AKT1|CAPN1|CASP3|CASP8|CASP9|CDK5|CHRM3|CSNK2A1|GSK3B|IL1A|IL1B|IL6|INSR|MAPT|MME|NOS2|PIK3R1|MAPK1|MAPK8|MAPK10|PSEN1|PSEN2|PTGS2|RAF1|TNF|NOX4
hsa04510	Focal adhesion	-25.9176	1.20901e-26	-24.7135	26	AKT1|BCL2|CAV1|COL1A1|EGF|EGFR|ERBB2|GSK3B|IGF1R|ITGA4|ITGB1|ITGB3|KDR|MET|MYLK|PIK3R1|PRKCA|MAPK1|MAPK8|MAPK10|PTEN|PTK2|RAF1|SPP1|SRC|VEGFA
hsa01522	Endocrine resistance	-32.832	1.47221e-33	-31.2397	25	AKT1|BAX|BCL2|CDK4|CDKN1A|CDKN2A|MAPK14|EGFR|ERBB2|ESR1|ESR2|FOS|IGF1R|MDM2|MMP2|MMP9|PIK3R1|MAPK1|MAPK8|MAPK10|PTK2|RAF1|RB1|SRC|TP53
hsa05166	Human T-cell leukemia virus 1 infection	-23.3903	4.07143e-24	-22.3752	25	AKT1|BAX|BCL2L1|CDK4|CDKN1A|CDKN2A|FOS|HLA-A|ICAM1|IL2|IL6|ITGAL|ITGB2|MYC|NFKBIA|PIK3R1|POLB|MAPK1|MAPK8|MAPK10|PTEN|RB1|TNF|TP53|CHEK2
